# Supplementary material for: The impact of dysbiosis in oropharyngeal and gut microbiota on systemic inflammatory response and short-term prognosis in acute ischemic stroke with preceding infection
Source: Front Microbiol. 2024 Aug 22;15:1432958. doi: 10.3389/fmicb.2024.1432958 (PMC11374613; doi:10.3389/fmicb.2024.1432958)
Supplement: Supplementary file 1 [file Table_1.xlsx]

## Sheet: Sheet1
Table S1. Clinical characteristics of the included patients and healthy subgroups
Group	ID	Gender	Age	Symptoms of upper respiratory tract infection	fever	Anamnesis			Smoker	Drinking	White blood cell counts (x10^9/L, 4.00-10.00)	Neutrophil (x10^9/L，2.00-7.00)	C-reactive protein (mg/L, 0-8.00)	Homocysteine (μmol/L, 5.00-15.00)	NIHSS before	NIHSS after	mRS after	mRS 90d	mRS 1y
						Hypertension	Diabetes mellitus	Hyperlipidemia
AIS	A1	female	76	No	No	1	1	0	0	0	7.4	4.58	0.85	10.9	2	1	1	0	0
AIS	A2	male	63	No	No	1	0	0	0	0	5.29	5.1	2.47	15.8	4	2	1	1	2
AIS	A3	female	47	No	No	0	0	1	0	0	9.19	7.57	0.42	7.5	2	2	1	0	0
AIS	A4	male	67	No	No	1	0	0	1	1	6.53	4.64	0.2	18.5	4	2	1	1	1
AIS	A5	male	59	No	No	0	0	0	0	0	3.79	2.33	3.99	22.7	11	8	4	2	1
AIS	A6	female	72	No	No	1	0	1	0	0	8.06	4.84	6.17	8.7	3	8	4	5	5
AIS	A7	female	58	No	No	0	0	0	0	0	6.89	5.13	3.23	10.5	4	1	1	0	0
AIS	A8	male	35	No	No	1	1	0	1	1	6.51	4.52	1.18	14	2	1	1	1	1
AIS	A9	male	57	No	No	0	0	1	1	1	9.33	7.43	1.65	13.5	2	1	0	0	0
AIS	A10	male	47	No	No	1	0	0	0	1	5.83	4.37	0.2	16.1	2	3	1	0	0
AIS	A11	male	43	No	No	1	0	0	1	1	7.17	5.86	3.87	13.6	3	1	0	0	0
AIS	A12	male	67	No	No	1	0	0	1	1	5.73	4.59	2.59	15.7	4	1	0	0	0
AIS	A13	male	51	No	No	0	0	0	1	0	8.71	5.42	0.82	12.4	2	1	1	0	1
AIS	A14	male	47	No	No	0	1	1	0	0	9.04	7.95	22.08	26.5	3	2	1	0	0
AIS	A15	female	67	No	No	1	1	1	0	0	4.26	2.89	6.3	21.8	5	5	4	2	2
AIS	A16	female	46	No	No	0	0	0	0	0	6.68	4.5	0.2	10	1	0	0	0	0
AIS	A17	male	53	No	No	1	0	0	1	0	7.74	4.6	1.45	14.4	16	6	3	3	3
AIS	A18	male	79	No	No	1	0	0	1	1	7.15	5.42	34.44	29.4	6	3	1	1	4
AIS	A19	female	61	No	No	1	0	0	0	0	7.79	5.76	3.51	10.6	8	6	2	1	1
AIS	A20	female	54	No	No	1	0	1	0	0	7.58	4.74	0.98	9	6	1	0	0	0
AIS	A21	male	48	No	No	0	0	0	0	0	8.69	3.31	12.38	13.6	5	2	1	0	0
AIS	A22	female	68	No	No	1	1	0	0	0	6.6	4.05	1.27	9.8	6	4	3	4	4
AIS	A23	male	45	No	No	1	0	0	1	1	5.07	3.1	1.55	18.6	1	0	0	2	0
AIS	A24	female	74	No	No	1	1	0	0	0	24.42	22.19	135.21	21.1	33	33	5	6	6
AIS	A25	male	67	No	No	1	0	0	0	0	5.59	2.86	1.35	13.1	2	0	0	0	0
AIS	A26	female	49	No	No	0	0	0	0	0	6.87	5.41	1.43	8.8	1	0	0	0	0
AIS	A27	male	70	No	No	1	0	0	0	0	8.36	5.05	5.47	19	2	0	0	0	0
AIS	A28	female	71	No	No	1	0	0	0	0	4.81	3.72	2.06	10.3	5	3	1	1	1
AIS	A29	male	69	No	No	1	1	1	0	0	6.63	4.67	4.33	10	2	0	1	2	1
AIS	A30	male	66	No	No	1	1	0	1	1	6.69	4.08	1.46	10	3	0	0	0	0
AISI	B2-1	female	74	aversion to cold; expectoration; pharyngodynia	No	1	0	1	0	0	3.88	2.08	0.29	8.8	2	1	0	0	0
AISI	B2-2	female	53	pharyngodynia; cough	No	0	0	0	0	0	7.79	3.62	0.86	10.8	4	3	1	2	2
AISI	B2-3	female	68	cough; expectoration	No	1	0	0	0	0	11.77	8.85	43.12	8.3	6	5	3	4	4
AISI	B2-4	male	42	cough; expectoration	No	1	0	1	1	1	9.74	5.56	16.31	9.7	20	8	1	1	1
AISI	B2-5	male	51	cough; expectoration	No	1	0	0	1	1	5.42	2.68	1.82	15	0	0	0	1	1
AISI	B2-6	female	74	cough; expectoration; aversion to cold; pharyngodynia	No	1	0	1	0	0	8.16	6.8	23.44	18.9	8	6	3	3	3
AISI	B2-7	male	57	cough; expectoration	No	1	1	0	0	0	9.97	4.75	13.71	9.94	12	10	3	3	2
AISI	B2-8	male	76	No	No	1	0	0	0	0	13.31	11.87	172.02	26.5	7	5	2	4	3
AISI	B2-9	male	52	cough; expectoration	No	1	1	0	1	0	9.28	7.01	1	8.9	8	6	1	3	3
AISI	B2-10	male	48	cough; expectoration; pharyngodynia; fatigue	No	1	1	0	0	0	7.46	6.42	2.38	12.34	2	1	0	1	0
AISI	B2-11	male	63	cough; expectoration	No	1	0	0	1	1	6.99	5.48	3.15	23.8	2	1	0	2	1
AISI	B2-12	male	56	cough; aversion to cold; fatigue	No	0	0	1	1	1	8.77	5.68	0.6	15.4	1	0	0	0	0
AISI	B2-13	female	62	nasal congestion and runny nose	No	1	1	0	0	0	10.86	8.46	11.86	9.5	2	1	0	0	0
AISI	B2-14	male	51	pharyngodynia; cough; expectoration	No	1	0	0	1	1	11.18	9.13	1.82	19.96	4	3	2	3	2
AISI	B2-15	male	54	cough; expectoration	No	1	0	1	1	0	8.16	4.43	2.89	18.3	8	6	0	1	0
AISI	B2-16	female	53	aversion to cold; fatigue; itchy throat	No	1	0	0	0	0	7.06	3.73	1.65	10.9	2	1	0	0	0
AISI	B2-17	female	52	aversion to cold; cough; nasal congestion and runny nose	No	0	0	0	0	0	10.3	7.72	1.7	12.4	2	1	0	0	0
AISI	B2-18	male	50	cough; expectoration; pharyngodynia	No	1	1	1	1	1	8.41	5.48	9.55	25.2	8	6	3	3	3
AISI	B2-19	male	76	cough; expectoration; pharyngodynia	No	1	0	0	0	0	6.44	4.38	5.49	16.3	4	2	0	0	0
AISI	B2-20	male	69	aversion to cold; itchy throat	No	0	0	0	0	0	14.78	12.59	5.26	6	7	5	3	4	4
AISI	B2-21	male	47	No	No	1	1	0	0	0	15.05	12.83	0.84	11.56	1	0	0	0	0
AISI	B2-22	female	76	cough; expectoration	No	0	0	0	0	0	5.25	4.18	0.78	13.6	6	8	4	3	3
AISI	B2-23	male	33	cough; expectoration	No	0	0	0	0	0	11.24	9.3	2.12	7.73	15	8	3	4	4
AISI	B2-24	male	67	cough; expectoration	No	0	1	0	1	1	11.11	6.76	4.01	16.7	3	2	0	1	1
AISI	B2-25	male	74	cough; expectoration; pharyngodynia	No	1	0	0	1	1	8.56	6.46	7.66	20.5	4	3	1	4	3
AISI	B2-26	female	78	aversion to cold; cough; nasal congestion	No	1	1	1	0	0	8.81	6.91	7.94	11.6	2	1	0	1	1
AISI	B2-27	male	81	cough; expectoration	No	1	1	1	0	0	6.27	4.04	5.89	54.9	2	0	0	2	6
AISI	B2-28	female	78	No	No	1	1	0	0	0	17.58	15.92	217.41	14.7	6	5	3	4	3
AISI	B2-29	male	45	cough; expectoration; pharyngodynia	No	1	0	1	1	1	5.88	3.15	0.58	30.2	7	5	1	3	1
AISI	B2-30	male	80	aversion to cold; cough; expectoration; pharyngodynia	No	1	0	0	0	0	7.16	4.33	19.93	22.7	5	2	1	0	0
NC	C1	male	52	No	No	0	0	0	1	0	7.42	4.19	3.55	10	0	0	0	0	0
NC	C2	male	50	No	No	0	0	0	1	0	7.52	4.11	1.15	12	0	0	0	0	0
NC	C3	male	55	No	No	0	0	0	1	0	7.18	4.23	0.89	6	0	0	0	0	0
NC	C4	male	60	No	No	0	0	0	0	0	7.68	4.41	1.52	7	0	0	0	0	0
NC	C5	male	47	No	No	0	0	0	0	1	7.34	4.13	1.31	9	0	0	0	0	0
NC	C6	female	63	No	No	0	0	0	0	0	7.77	4.13	1.48	11	0	0	0	0	0
NC	C7	female	58	No	No	0	0	0	0	0	7.98	4.13	1.31	5	0	0	0	0	0
NC	C8	female	65	No	No	0	0	0	0	0	7.38	4.13	0.68	6	0	0	0	0	0
NC	C9	female	51	No	No	0	0	0	0	0	7.25	4.13	1.28	8	0	0	0	0	0
NC	C10	male	53	No	No	0	0	0	0	1	7.38	4.13	5.38	9	0	0	0	0	0
NC	C11	male	69	No	No	0	0	0	0	0	7.46	4.13	3.55	10	0	0	0	0	0
NC	C12	male	74	No	No	0	0	0	1	0	7.68	4.13	3.25	11	0	0	0	0	0
NC	C13	female	79	No	No	0	0	0	1	0	7.15	4.13	1.58	6	0	0	0	0	0
NC	C14	male	65	No	No	0	0	0	0	1	7.35	4.13	1.35	7	0	0	0	0	0
NC	C15	male	48	No	No	0	0	0	0	0	7.15	4.13	1.01	9	0	0	0	0	0
NC	C16	male	68	No	No	0	0	0	1	0	7.68	4.13	1.55	10	0	0	0	0	0
NC	C17	male	67	No	No	0	0	0	0	0	7.48	6.42	3.5	23	0	0	0	0	0
NC	C18	male	53	No	No	0	0	0	0	0	6.89	4.1	4.58	13.9	0	0	0	0	0
NC	C19	male	52	No	No	0	0	0	0	0	10.83	8.86	0.79	12.9	0	0	0	0	0
NC	C20	female	71	No	No	0	0	0	0	0	5.82	3.91	1.46	14.4	0	0	0	0	0
NC	C21	male	52	No	No	0	0	0	0	0	7.18	4.6	0.71	15.3	0	0	0	0	0
NC	C22	female	39	No	No	0	0	0	0	0	5.2	3.23	4.8	11.1	0	0	0	0	0
NC	C23	male	38	No	No	0	0	0	0	0	6.62	4.51	5.83	16.7	0	0	0	0	0
NC	C24	male	80	No	No	0	0	0	1	0	6.11	4.81	＜0.20	13.1	0	0	0	0	0
NC	C25	female	59	No	No	0	0	0	0	0	8.34	4.52	3.39	10.5	0	0	0	0	0
NC	C26	male	57	No	No	0	0	0	0	0	8.26	5.66	1.49	14	0	0	0	0	0
NC	C27	female	67	No	No	0	0	0	0	0	6.63	3.9	0.93	12.1	0	0	0	0	0
NC	C28	male	63	No	No	0	0	0	1	0	7.52	5.15	9.12	12.1	0	0	0	0	0
NC	C29	male	64	No	No	0	0	0	0	1	7.59	6.79	1.83	12.9	0	0	0	0	0
NC	C30	male	24	No	No	0	0	0	0	0	8.69	5.98	1.59	12.8	0	0	0	0	0
Abbreviations: NC, normal controls; AIS patients, acute ischemic stroke patients; AISI patients, acute ischemic stroke patients with infection; NIHSS, National Institutes of Health Stroke Scale; mRS, modified Rankin Scale.
